# Supplementary material for: UV-independent induction of beta defensin 3 in neonatal human skin explants
Source: F1000Res. 2015 Feb 19;3:288. Originally published 2014 Nov 21. [Version 2] doi: 10.12688/f1000research.5794.2 (PMC4304222; doi:10.12688/f1000research.5794.2)
Supplement: Update 1: Colorimetry measurements from each donor — Skin pigmentation was determined via reflective colorimetry and is represented by an *L score. The *L score was measured three times for each sample. The “A” column represents each donor. The “B”, “C”, and “D” columns represent the first, second, and third measured *L score respectively. [file f1000research-3-6599-s0000.tgz]

Archive with 1 entries (1 files):
- c69d6922-b9f5-479e-a50b-23808929225b_Wolf_Horrell_-_Raw_Data_1.xlsx
