# Supplementary material for: UV-independent induction of beta defensin 3 in neonatal human skin explants
Source: F1000Res. 2015 Feb 19;3:288. Originally published 2014 Nov 21. [Version 2] doi: 10.12688/f1000research.5794.2 (PMC4304222; doi:10.12688/f1000research.5794.2)
Supplement: Update 1: Colorimetry measurements from each donor — Skin pigmentation was determined via reflective colorimetry and is represented by an *L score. The *L score was measured three times for each sample. The “A” column represents each donor. The “B”, “C”, and “D” columns represent the first, second, and third measured *L score respectively. [file f1000research-3-6599-s0000.tgz › c69d6922-b9f5-479e-a50b-23808929225b_Wolf_Horrell_-_Raw_Data_1.xlsx]

## Sheet: Sheet1
Donor	*L Score 1	*L Score 2	*L Score 3
Donor A	46.55	46.59	46.88
Donor B	63.6	63.5	63.68
Donor C	60.93	60.9	60.89
Donor D	58.8	58.74	58.85
Donor E	53.56	53.87	54.3
Donor F	69.41	69.56	69.6
Donor G	70.81	71.01	71.54
Donor H	60.39	60.7	60.78
Donor I	60.29	60.06	60
Donor J	68.64	68.63	69.06
Donor K	47.16	47.1	46.98
Donor L	57.64	56.42	56.62
Donor M	34.8	35.2	35.03
Donor N	58.29	58.34	58.31
Donor O	55.31	55.13	55.72
Donor P	61.37	61.46	61.41
Donor Q	64.8	64.59	64.67
Donor R	65.6	65.78	65.81
Donor S	67.63	67.71	68.01
