# Supplementary material for: UV-independent induction of beta defensin 3 in neonatal human skin explants
Source: F1000Res. 2015 Feb 19;3:288. Originally published 2014 Nov 21. [Version 2] doi: 10.12688/f1000research.5794.2 (PMC4304222; doi:10.12688/f1000research.5794.2)
Supplement: Update 2: Cycle threshold values for qRTPCR — Cycle threshold (C T) values were calculated for BD3, TNFα, tyrosinase, and TBP (housekeeping genes) for each donor. C T values were determined in duplicate for each sample. The “A” column represents the donor. The “B” column represents the sample treatment for the donor. The “C” column represents the target mRNA measured. The “D” column represents the C T value determined for that sample. [file f1000research-3-6599-s0001.tgz]

Archive with 1 entries (1 files):
- 13d81f93-479d-4df6-bcf0-fc77c1e0d41c_Wolf_Horrell_-_Raw_Data_2.xlsx
