# Supplementary material for: UV-independent induction of beta defensin 3 in neonatal human skin explants
Source: F1000Res. 2015 Feb 19;3:288. Originally published 2014 Nov 21. [Version 2] doi: 10.12688/f1000research.5794.2 (PMC4304222; doi:10.12688/f1000research.5794.2)
Supplement: Update 2: Cycle threshold values for qRTPCR — Cycle threshold (C T) values were calculated for BD3, TNFα, tyrosinase, and TBP (housekeeping genes) for each donor. C T values were determined in duplicate for each sample. The “A” column represents the donor. The “B” column represents the sample treatment for the donor. The “C” column represents the target mRNA measured. The “D” column represents the C T value determined for that sample. [file f1000research-3-6599-s0001.tgz › 13d81f93-479d-4df6-bcf0-fc77c1e0d41c_Wolf_Horrell_-_Raw_Data_2.xlsx]

## Sheet: Sheet1
Donor	Sample Name	Target Name	Cт
Donor A	0 kJ 0 Hr	TBP	28.8459
	0 kJ 0 Hr	TBP	28.8526
	0.5 kJ 6 hr	TBP	27.7824
	0.5 kJ 6 hr	TBP	27.4682
	0.5 kJ 12 Hr	TBP	26.3237
	0.5 kJ 12 Hr	TBP	26.5195
	0.5 kJ 24 HR	TBP	27.6423
	0.5 kJ 24 HR	TBP	27.7456
	0.5 kJ 48 Hr	TBP	27.1509
	0.5 kJ 48 Hr	TBP	27.0205
	0.5 kJ 72 hr	TBP	25.8187
	0.5 kJ 72 hr	TBP	25.8639
Donor B	0 kJ 0 Hr	TBP	27.4969
	0 kJ 0 Hr	TBP	27.5991
	0.5 kJ 6 Hr	TBP	27.5918
	0.5 kJ 6 Hr	TBP	27.8859
	0.5 kJ 12 hr	TBP	26.8858
	0.5 kJ 12 hr	TBP	26.7523
	0.5 kJ 24 Hr	TBP	27.9298
	0.5 kJ 24 Hr	TBP	27.7925
	0.5 kJ 48 hr	TBP	26.881
	0.5 kJ 48 hr	TBP	26.9726
	0.5 kJ 72 hr	TBP	26.7634
	0.5 kJ 72 hr	TBP	26.8196
Donor C	0 kJ 0 Hr	TBP	30.6583
	0 kJ 0 Hr	TBP	31.3833
	0.5 kJ 6 Hr	TBP	29.2141
	0.5 kJ 6 Hr	TBP	28.9746
	0.5 kJ 12 hr	TBP	29.2124
	0.5 kJ 12 hr	TBP	29.3025
	0.5 kJ 24 Hr	TBP	27.8918
	0.5 kJ 24 Hr	TBP	27.7712
	0.5 kJ 48 hr	TBP	29.1862
	0.5 kJ 48 hr	TBP	29.0831
	0.5 kJ 72 hr	TBP	28.6885
	0.5 kJ 72 hr	TBP	28.7572
Donor D	0 kJ 0 Hr	TBP	30.7269
	0 kJ 0 Hr	TBP	31.663
	0.5 kJ 6 Hr	TBP	28.1914
	0.5 kJ 6 Hr	TBP	28.1532
	0.5 kJ 24 Hr	TBP	28.6065
	0.5 kJ 24 Hr	TBP	28.3576
	0.5 kJ 48 hr	TBP	29.311
	0.5 kJ 48 hr	TBP	29.1307
Donor E	0 kJ 0 Hr	TBP	28.4295
	0 kJ 0 Hr	TBP	28.9694
	0.5 kJ 6 Hr	TBP	30.4594
	0.5 kJ 6 Hr	TBP	30.3997
	0.5 kJ 12 hr	TBP	28.7554
	0.5 kJ 12 hr	TBP	28.6267
	0.5 kJ 24 Hr	TBP	28.603
	0.5 kJ 24 Hr	TBP	28.528
	0.5 kJ 48 hr	TBP	29.6213
	0.5 kJ 48 hr	TBP	29.382
	0.5 kJ 72 hr	TBP	29.4223
	0.5 kJ 72 hr	TBP	29.0871
Donor F	0 kJ 0 Hr	TBP	29.1019
	0 kJ 0 Hr	TBP	29.4963
	0.5 kJ 6 Hr	TBP	27.2602
	0.5 kJ 6 Hr	TBP	27.0547
	0.5 kJ 12 hr	TBP	27.7717
	0.5 kJ 12 hr	TBP	27.617
	0.5 kJ 24 Hr	TBP	29.9265
	0.5 kJ 24 Hr	TBP	29.9687
	0.5 kJ 48 hr	TBP	29.1388
	0.5 kJ 48 hr	TBP	29.2192
	0.5 kJ 72 hr	TBP	28.1112
	0.5 kJ 72 hr	TBP	28.2083
Donor G	0 kJ 0 Hr	TBP	28.7099
	0 kJ 0 Hr	TBP	29.1898
	0.5 kJ 6 Hr	TBP	29.5458
	0.5 kJ 6 Hr	TBP	29.8918
	0.5 kJ 12 hr	TBP	28.5474
	0.5 kJ 12 hr	TBP	28.5715
	0.5 kJ 24 Hr	TBP	29.2482
	0.5 kJ 24 Hr	TBP	28.9994
	0.5 kJ 48 hr	TBP	28.0763
	0.5 kJ 48 hr	TBP	28.5309
	0.5 kJ 72 hr	TBP	26.9294
	0.5 kJ 72 hr	TBP	26.7121
Donor H	0 kJ 0 Hr	TBP	28.781
	0 kJ 0 Hr	TBP	29.3723
	0.5 kJ 6 Hr	TBP	27.7348
	0.5 kJ 6 Hr	TBP	27.5998
	0.5 kJ 12 hr	TBP	29.4687
	0.5 kJ 12 hr	TBP	29.4914
	0.5 kJ 24 Hr	TBP	28.6494
	0.5 kJ 24 Hr	TBP	28.5503
	0.5 kJ 48 hr	TBP	27.7264
	0.5 kJ 48 hr	TBP	27.5086
	0.5 kJ 72 hr	TBP	29.2112
	0.5 kJ 72 hr	TBP	29.2716
Donor I	0 kJ 0 Hr	TBP	27.3203
	0 kJ 0 Hr	TBP	27.1357
	0.5 kJ 6 Hr	TBP	27.0921
	0.5 kJ 6 Hr	TBP	27.0877
	0.5 kJ 12 hr	TBP	26.9626
	0.5 kJ 12 hr	TBP	26.9269
	0.5 kJ 24 Hr	TBP	27.7527
	0.5 kJ 24 Hr	TBP	27.4183
	0.5 kJ 48 hr	TBP	27.484
	0.5 kJ 48 hr	TBP	27.4794
	0.5 kJ 72 hr	TBP	27.7625
	0.5 kJ 72 hr	TBP	27.9493
Donor kJ	0 kJ 0 Hr	tbp	29.6049
	0 kJ 0 Hr	tbp	29.2575
	0.5 kJ 6 Hr	tbp	27.7112
	0.5 kJ 6 Hr	tbp	27.7655
	0.5 kJ 12 hr	tbp	26.8776
	0.5 kJ 12 hr	tbp	26.9547
	0.5 kJ 24 Hr	tbp	28.08
	0.5 kJ 24 Hr	tbp	27.9542
	0.5 kJ 48 hr	tbp	26.9447
	0.5 kJ 48 hr	tbp	27.041
Donor K	0 kJ 0 Hr	TBP	28.3752
	0 kJ 0 Hr	TBP	27.9634
	0.5 kJ 6 Hr	TBP	28.184
	0.5 kJ 6 Hr	TBP	28.1272
	0.5 kJ 12 hr	TBP	27.742
	0.5 kJ 12 hr	TBP	27.9524
	0.5 kJ 24 Hr	TBP	27.921
	0.5 kJ 24 Hr	TBP	27.9109
	0.5 kJ 48 hr	TBP	26.1487
	0.5 kJ 48 hr	TBP	25.9545
	0.5 kJ 72 hr	TBP	27.3856
	0.5 kJ 72 hr	TBP	27.0399
Donor L	0 kJ 0 Hr	TBP	26.9761
	0 kJ 0 Hr	TBP	26.9886
	0.5 kJ 6 Hr	TBP	26.5879
	0.5 kJ 6 Hr	TBP	26.4802
	0.5 kJ 12 hr	TBP	25.3758
	0.5 kJ 12 hr	TBP	28.63
	0.5 kJ 24 Hr	TBP	26.9654
	0.5 kJ 24 Hr	TBP	26.9292
	0.5 kJ 48 hr	TBP	26.4227
	0.5 kJ 48 hr	TBP	26.4646
	0.5 kJ 72 hr	TBP	27.1237
	0.5 kJ 72 hr	TBP	27.0837
Donor M	0 kJ 0 Hr	TBP	28.4753
	0 kJ 0 Hr	TBP	28.623
	0.5 kJ 6 Hr	TBP	27.5484
	0.5 kJ 6 Hr	TBP	27.4331
	0.5 kJ 12 hr	TBP	27.741
	0.5 kJ 12 hr	TBP	27.9203
	0.5 kJ 24 Hr	TBP	26.7421
	0.5 kJ 24 Hr	TBP	26.7952
	0.5 kJ 48 hr	TBP	27.501
	0.5 kJ 48 hr	TBP	27.5402
	0.5 kJ 72 hr	TBP	27.7
	0.5 kJ 72 hr	TBP	27.6429
Donor N	0 kJ 0 Hr	TBP	27.9422
	0 kJ 0 Hr	TBP	27.9613
	0.5 kJ 6 hr	TBP	27.5555
	0.5 kJ 6 hr	TBP	27.4066
	0.5 kJ 12 Hr	TBP	27.0976
	0.5 kJ 12 Hr	TBP	27.1658
	0.5 kJ 24 HR	TBP	26.5241
	0.5 kJ 24 HR	TBP	26.6502
	0.5 kJ 48 Hr	TBP	27.1364
	0.5 kJ 48 Hr	TBP	27.2689
	0.5 kJ 72 hr	TBP	26.7325
	0.5 kJ 72 hr	TBP	26.6109
Donor O	0 kJ 0 Hr	TBP	26.2515
	0 kJ 0 Hr	TBP	26.1339
	0 kJ 24 Hr	TBP	26.6661
	0 kJ 24 Hr	TBP	26.5305
	0.5 kJ 24 Hr	TBP	26.4491
	0.5 kJ 24 Hr	TBP	26.3509
Donor P	0 kJ 0 Hr	TBP	27.1864
	0 kJ 0 Hr	TBP	27.0503
	0 kJ 24 Hr	TBP	25.9747
	0 kJ 24 Hr	TBP	26.0372
	0.5 kJ 24 Hr	TBP	26.2183
	0.5 kJ 24 Hr	TBP	26.252
Donor Q	0 kJ 0 Hr	TBP	26.3865
	0 kJ 0 Hr	TBP	26.5506
	0 kJ 24 Hr	TBP	24.7699
	0 kJ 24 Hr	TBP	24.7417
	0.5 kJ 24 Hr	TBP	25.3026
	0.5 kJ 24 Hr	TBP	25.4713
Donor R	0 kJ 0 Hr	TBP	27.2266
	0 kJ 0 Hr	TBP	27.1008
	0 kJ 24 Hr	TBP	25.838
	0 kJ 24 Hr	TBP	25.7631
	0.5 kJ 24 Hr	TBP	26.0487
	0.5 kJ 24 Hr	TBP	26.2375
Donor S	0 kJ 0 Hr	TBP	26.5277
	0 kJ 0 Hr	TBP	26.6217
	0 kJ 24 Hr	TBP	25.8682
	0 kJ 24 Hr	TBP	25.8094
	0.5 kJ 24 Hr	TBP	26.6794
	0.5 kJ 24 Hr	TBP	26.5748
Donor A	0 kJ 0 Hr	HBD3	29.849
	0 kJ 0 Hr	HBD3	30.1659
	0.5 kJ 6 hr	HBD3	27.4191
	0.5 kJ 6 hr	HBD3	27.3387
	0.5 kJ 12 Hr	HBD3	27.5621
	0.5 kJ 12 Hr	HBD3	27.389
	0.5 kJ 24 HR	HBD3	27.4386
	0.5 kJ 24 HR	HBD3	27.6974
	0.5 kJ 48 Hr	HBD3	26.9128
	0.5 kJ 48 Hr	HBD3	26.9689
	0.5 kJ 72 hr	HBD3	25.4617
	0.5 kJ 72 hr	HBD3	25.5223
Donor B	0 kJ 0 Hr	HBD3	28.6527
	0 kJ 0 Hr	HBD3	28.5276
	0.5 kJ 6 Hr	HBD3	29.1406
	0.5 kJ 6 Hr	HBD3	28.9803
	0.5 kJ 12 hr	HBD3	27.2772
	0.5 kJ 12 hr	HBD3	27.1872
	0.5 kJ 24 Hr	HBD3	27.0204
	0.5 kJ 24 Hr	HBD3	27.1822
	0.5 kJ 48 hr	HBD3	26.8835
	0.5 kJ 48 hr	HBD3	26.932
	0.5 kJ 72 hr	HBD3	27.0873
	0.5 kJ 72 hr	HBD3	27.3802
Donor C	0 kJ 0 Hr	HBD3	30.3989
	0 kJ 0 Hr	HBD3	30.1554
	0.5 kJ 6 Hr	HBD3	27.9842
	0.5 kJ 6 Hr	HBD3	28.0232
	0.5 kJ 12 hr	HBD3	28.4821
	0.5 kJ 12 hr	HBD3	28.3676
	0.5 kJ 24 Hr	HBD3	26.8309
	0.5 kJ 24 Hr	HBD3	26.9434
	0.5 kJ 48 hr	HBD3	31.4539
	0.5 kJ 48 hr	HBD3	30.9395
	0.5 kJ 72 hr	HBD3	27.9502
	0.5 kJ 72 hr	HBD3	27.9402
Donor D	0 kJ 0 Hr	HBD3	32.9251
	0 kJ 0 Hr	HBD3	31.1633
	0.5 kJ 6 Hr	HBD3	28.854
	0.5 kJ 6 Hr	HBD3	29.1194
	0.5 kJ 24 Hr	HBD3	27.3023
	0.5 kJ 24 Hr	HBD3	27.1017
	0.5 kJ 48 hr	HBD3	28.6922
	0.5 kJ 48 hr	HBD3	28.7728
Donor E	0 kJ 0 Hr	HBD3	30.4936
	0 kJ 0 Hr	HBD3	30.9838
	0.5 kJ 6 Hr	HBD3	29.661
	0.5 kJ 6 Hr	HBD3	29.8158
	0.5 kJ 12 hr	HBD3	28.5514
	0.5 kJ 12 hr	HBD3	28.6206
	0.5 kJ 24 Hr	HBD3	28.0601
	0.5 kJ 24 Hr	HBD3	28.3139
	0.5 kJ 48 hr	HBD3	28.5138
	0.5 kJ 48 hr	HBD3	28.2517
	0.5 kJ 72 hr	HBD3	29.0905
	0.5 kJ 72 hr	HBD3	30.5173
Donor F	0 kJ 0 Hr	HBD3	29.2972
	0 kJ 0 Hr	HBD3	30.1269
	0.5 kJ 6 Hr	HBD3	27.5627
	0.5 kJ 6 Hr	HBD3	27.3796
	0.5 kJ 12 hr	HBD3	27.9457
	0.5 kJ 12 hr	HBD3	28.2833
	0.5 kJ 24 Hr	HBD3	24.4315
	0.5 kJ 24 Hr	HBD3	25.3433
	0.5 kJ 48 hr	HBD3	29.0903
	0.5 kJ 48 hr	HBD3	28.7626
	0.5 kJ 72 hr	HBD3	28.9361
	0.5 kJ 72 hr	HBD3	28.6721
Donor G	0 kJ 0 Hr	HBD3	30.0131
	0 kJ 0 Hr	HBD3	30.6465
	0.5 kJ 6 Hr	HBD3	29.9822
	0.5 kJ 6 Hr	HBD3	29.8761
	0.5 kJ 12 hr	HBD3	28.375
	0.5 kJ 12 hr	HBD3	28.4834
	0.5 kJ 24 Hr	HBD3	29.1546
	0.5 kJ 24 Hr	HBD3	29.3042
	0.5 kJ 48 hr	HBD3	28.6911
	0.5 kJ 48 hr	HBD3	29.0423
	0.5 kJ 72 hr	HBD3	28.3754
	0.5 kJ 72 hr	HBD3	28.8904
Donor H	0 kJ 0 Hr	HBD3	31.6616
	0 kJ 0 Hr	HBD3	31.3162
	0.5 kJ 6 Hr	HBD3	28.8025
	0.5 kJ 6 Hr	HBD3	29.039
	0.5 kJ 12 hr	HBD3	27.8177
	0.5 kJ 12 hr	HBD3	27.4556
	0.5 kJ 24 Hr	HBD3	29.6697
	0.5 kJ 24 Hr	HBD3	29.9934
	0.5 kJ 48 hr	HBD3	27.377
	0.5 kJ 48 hr	HBD3	27.4294
	0.5 kJ 72 hr	HBD3	28.8726
	0.5 kJ 72 hr	HBD3	28.7892
Donor I	0 kJ 0 Hr	HBD3	31.9721
	0 kJ 0 Hr	HBD3	31.7636
	0.5 kJ 6 Hr	HBD3	27.3884
	0.5 kJ 6 Hr	HBD3	27.4611
	0.5 kJ 12 hr	HBD3	27.0154
	0.5 kJ 12 hr	HBD3	26.9897
	0.5 kJ 24 Hr	HBD3	27.323
	0.5 kJ 24 Hr	HBD3	27.4028
	0.5 kJ 48 hr	HBD3	27.2958
	0.5 kJ 48 hr	HBD3	27.168
	0.5 kJ 72 hr	HBD3	27.6945
	0.5 kJ 72 hr	HBD3	27.6995
Donor J	0 kJ 0 Hr	HBD3	31.3589
	0 kJ 0 Hr	HBD3	30.6473
	0.5 kJ 6 Hr	HBD3	29.9521
	0.5 kJ 6 Hr	HBD3	30.1837
	0.5 kJ 12 hr	HBD3	26.6204
	0.5 kJ 12 hr	HBD3	26.5515
	0.5 kJ 24 Hr	HBD3	28.2837
	0.5 kJ 24 Hr	HBD3	28.2559
	0.5 kJ 48 hr	HBD3	26.8706
	0.5 kJ 48 hr	HBD3	26.7902
Donor K	0 kJ 0 Hr	HBD3	31.0072
	0 kJ 0 Hr	HBD3	31.8506
	0.5 kJ 6 Hr	HBD3	29.4743
	0.5 kJ 6 Hr	HBD3	29.2119
	0.5 kJ 12 hr	HBD3	28.9348
	0.5 kJ 12 hr	HBD3	29.027
	0.5 kJ 24 Hr	HBD3	28.6107
	0.5 kJ 24 Hr	HBD3	28.2902
	0.5 kJ 48 hr	HBD3	25.8759
	0.5 kJ 48 hr	HBD3	25.8535
	0.5 kJ 72 hr	HBD3	27.9119
	0.5 kJ 72 hr	HBD3	27.7325
Donor L	0 kJ 0 Hr	HBD3	30.1786
	0 kJ 0 Hr	HBD3	29.8857
	0.5 kJ 6 Hr	HBD3	27.7568
	0.5 kJ 6 Hr	HBD3	27.7491
	0.5 kJ 12 hr	HBD3	26.6218
	0.5 kJ 12 hr	HBD3	26.9173
	0.5 kJ 24 Hr	HBD3	29.0598
	0.5 kJ 24 Hr	HBD3	29.2122
	0.5 kJ 48 hr	HBD3	27.8068
	0.5 kJ 48 hr	HBD3	27.7357
	0.5 kJ 72 hr	HBD3	29.1866
	0.5 kJ 72 hr	HBD3	28.9232
Donor M	0 kJ 0 Hr	HBD3	30.805
	0 kJ 0 Hr	HBD3	31.9574
	0.5 kJ 6 Hr	HBD3	28.358
	0.5 kJ 6 Hr	HBD3	28.2521
	0.5 kJ 12 hr	HBD3	28.1615
	0.5 kJ 12 hr	HBD3	28.1326
	0.5 kJ 24 Hr	HBD3	26.4892
	0.5 kJ 24 Hr	HBD3	26.6687
	0.5 kJ 48 hr	HBD3	27.438
	0.5 kJ 48 hr	HBD3	27.2773
	0.5 kJ 72 hr	HBD3	27.5173
	0.5 kJ 72 hr	HBD3	27.6388
Donor N	0 kJ 0 Hr	HBD3	31.4054
	0 kJ 0 Hr	HBD3	31.7022
	0.5 kJ 6 hr	HBD3	29.9897
	0.5 kJ 6 hr	HBD3	29.5187
	0.5 kJ 12 Hr	HBD3	27.2215
	0.5 kJ 12 Hr	HBD3	27.4244
	0.5 kJ 24 HR	HBD3	26.8184
	0.5 kJ 24 HR	HBD3	26.8033
	0.5 kJ 48 Hr	HBD3	28.3054
	0.5 kJ 48 Hr	HBD3	28.3839
	0.5 kJ 72 hr	HBD3	27.3769
	0.5 kJ 72 hr	HBD3	27.4496
Donor O	0 kJ 0 Hr	HBD3	31.097
	0 kJ 0 Hr	HBD3	31.2428
	0 kJ 24 Hr	HBD3	27.8991
	0 kJ 24 Hr	HBD3	27.809
	0.5 kJ 24 Hr	HBD3	27.9789
	0.5 kJ 24 Hr	HBD3	28.0948
Donor P	0 kJ 0 Hr	HBD3	29.2372
	0 kJ 0 Hr	HBD3	29.3343
	0 kJ 24 Hr	HBD3	Undetermined
	0 kJ 24 Hr	HBD3	26.7236
	0.5 kJ 24 Hr	HBD3	26.6452
	0.5 kJ 24 Hr	HBD3	26.4822
Donor Q	0 kJ 0 Hr	HBD3	28.1282
	0 kJ 0 Hr	HBD3	28.5271
	0 kJ 24 Hr	HBD3	25.1407
	0 kJ 24 Hr	HBD3	25.2041
	0.5 kJ 24 Hr	HBD3	26.26
	0.5 kJ 24 Hr	HBD3	26.1064
Donor R	0 kJ 0 Hr	HBD3	29.8979
	0 kJ 0 Hr	HBD3	29.6849
	0 kJ 24 Hr	HBD3	28.766
	0 kJ 24 Hr	HBD3	28.3391
	0.5 kJ 24 Hr	HBD3	29.0896
	0.5 kJ 24 Hr	HBD3	28.9156
Donor S	0 kJ 0 Hr	HBD3	30.223
	0 kJ 0 Hr	HBD3	29.5119
	0 kJ 24 Hr	HBD3	27.6189
	0 kJ 24 Hr	HBD3	27.3923
	0.5 kJ 24 Hr	HBD3	28.7752
	0.5 kJ 24 Hr	HBD3	28.7667
Donor A	0 kJ 0 Hr	TNF	28.5949
	0 kJ 0 Hr	TNF	29.3432
	0.5 kJ 6 hr	TNF	26.7839
	0.5 kJ 6 hr	TNF	26.8395
	0.5 kJ 12 Hr	TNF	26.5296
	0.5 kJ 12 Hr	TNF	26.8521
	0.5 kJ 24 HR	TNF	26.8213
	0.5 kJ 24 HR	TNF	26.1632
	0.5 kJ 48 Hr	TNF	25.859
	0.5 kJ 48 Hr	TNF	25.7864
	0.5 kJ 72 hr	TNF	24.8171
	0.5 kJ 72 hr	TNF	24.8
Donor B	0 kJ 0 Hr	TNF	27.5984
	0 kJ 0 Hr	TNF	27.9493
	0.5 kJ 6 Hr	TNF	29.3731
	0.5 kJ 6 Hr	TNF	29.4509
	0.5 kJ 12 hr	TNF	26.5185
	0.5 kJ 12 hr	TNF	26.7168
	0.5 kJ 24 Hr	TNF	26.5596
	0.5 kJ 24 Hr	TNF	26.8637
	0.5 kJ 48 hr	TNF	25.8609
	0.5 kJ 48 hr	TNF	26.3104
	0.5 kJ 72 hr	TNF	26.8205
	0.5 kJ 72 hr	TNF	25.9057
Donor C	0 kJ 0 Hr	TNF	28.7244
	0 kJ 0 Hr	TNF	27.6091
	0.5 kJ 6 Hr	TNF	26.8238
	0.5 kJ 6 Hr	TNF	27.7169
	0.5 kJ 12 hr	TNF	26.3633
	0.5 kJ 12 hr	TNF	26.8499
	0.5 kJ 24 Hr	TNF	26.2037
	0.5 kJ 24 Hr	TNF	25.4988
	0.5 kJ 48 hr	TNF	27.3829
	0.5 kJ 48 hr	TNF	28.9993
	0.5 kJ 72 hr	TNF	27.1884
	0.5 kJ 72 hr	TNF	26.7378
Donor D	0 kJ 0 Hr	TNF	29.2804
	0 kJ 0 Hr	TNF	29.6559
	0.5 kJ 6 Hr	TNF	28.2316
	0.5 kJ 6 Hr	TNF	28.4682
	0.5 kJ 24 Hr	TNF	26.3994
	0.5 kJ 24 Hr	TNF	26.7677
	0.5 kJ 48 hr	TNF	27.6635
	0.5 kJ 48 hr	TNF	27.7497
Donor E	0 kJ 0 Hr	TNF	29.653
	0 kJ 0 Hr	TNF	29.3272
	0.5 kJ 6 Hr	TNF	35.4925
	0.5 kJ 6 Hr	TNF	28.6306
	0.5 kJ 12 hr	TNF	27.4399
	0.5 kJ 12 hr	TNF	27.5429
	0.5 kJ 24 Hr	TNF	26.8199
	0.5 kJ 24 Hr	TNF	27.0967
	0.5 kJ 48 hr	TNF	26.5459
	0.5 kJ 48 hr	TNF	26.3576
	0.5 kJ 72 hr	TNF	27.2981
	0.5 kJ 72 hr	TNF	26.7821
Donor F	0 kJ 0 Hr	TNF	29.8194
	0 kJ 0 Hr	TNF	29.0959
	0.5 kJ 6 Hr	TNF	26.3981
	0.5 kJ 6 Hr	TNF	26.492
	0.5 kJ 12 hr	TNF	26.9536
	0.5 kJ 12 hr	TNF	27.521
	0.5 kJ 24 Hr	TNF	26.9618
	0.5 kJ 24 Hr	TNF	26.8775
	0.5 kJ 48 hr	TNF	27.4727
	0.5 kJ 48 hr	TNF	27.9375
	0.5 kJ 72 hr	TNF	26.9299
	0.5 kJ 72 hr	TNF	26.4231
Donor G	0 kJ 0 Hr	TNF	28.1239
	0 kJ 0 Hr	TNF	28.4626
	0.5 kJ 6 Hr	TNF	29.8144
	0.5 kJ 6 Hr	TNF	28.7804
	0.5 kJ 12 hr	TNF	27.8939
	0.5 kJ 12 hr	TNF	28.0971
	0.5 kJ 24 Hr	TNF	27.4767
	0.5 kJ 24 Hr	TNF	27.5739
	0.5 kJ 48 hr	TNF	26.5958
	0.5 kJ 48 hr	TNF	26.8985
	0.5 kJ 72 hr	TNF	26.4082
	0.5 kJ 72 hr	TNF	26.3338
Donor H	0 kJ 0 Hr	TNF	30.4377
	0 kJ 0 Hr	TNF	28.7967
	0.5 kJ 6 Hr	TNF	28.196
	0.5 kJ 6 Hr	TNF	27.2499
	0.5 kJ 12 hr	TNF	27.4689
	0.5 kJ 12 hr	TNF	27.508
	0.5 kJ 24 Hr	TNF	27.653
	0.5 kJ 24 Hr	TNF	27.3821
	0.5 kJ 48 hr	TNF	25.7219
	0.5 kJ 48 hr	TNF	25.9125
	0.5 kJ 72 hr	TNF	26.9896
	0.5 kJ 72 hr	TNF	27.3687
Donor I	0 kJ 0 Hr	TNF	28.4798
	0 kJ 0 Hr	TNF	29.6251
	0.5 kJ 6 Hr	TNF	26.6372
	0.5 kJ 6 Hr	TNF	26.5546
	0.5 kJ 12 hr	TNF	26.3323
	0.5 kJ 12 hr	TNF	26.7594
	0.5 kJ 24 Hr	TNF	26.7207
	0.5 kJ 24 Hr	TNF	26.6554
	0.5 kJ 48 hr	TNF	26.7887
	0.5 kJ 48 hr	TNF	26.4932
	0.5 kJ 72 hr	TNF	26.7092
	0.5 kJ 72 hr	TNF	26.9036
Donor J	0 kJ 0 Hr	TNF	28.7803
	0 kJ 0 Hr	TNF	28.8292
	0.5 kJ 6 Hr	TNF	29.3524
	0.5 kJ 6 Hr	TNF	29.272
	0.5 kJ 12 hr	TNF	26.1521
	0.5 kJ 12 hr	TNF	26.4386
	0.5 kJ 24 Hr	TNF	27.7293
	0.5 kJ 24 Hr	TNF	28.2835
	0.5 kJ 48 hr	TNF	26.0999
	0.5 kJ 48 hr	TNF	25.8268
Donor K	0 kJ 0 Hr	TNF	29.3773
	0 kJ 0 Hr	TNF	29.3528
	0.5 kJ 6 Hr	TNF	27.4812
	0.5 kJ 6 Hr	TNF	27.8172
	0.5 kJ 12 hr	TNF	27.7775
	0.5 kJ 12 hr	TNF	28.1947
	0.5 kJ 24 Hr	TNF	27.713
	0.5 kJ 24 Hr	TNF	27.5963
	0.5 kJ 48 hr	TNF	24.8175
	0.5 kJ 48 hr	TNF	24.9798
	0.5 kJ 72 hr	TNF	26.5232
	0.5 kJ 72 hr	TNF	26.5442
Donor L	0 kJ 0 Hr	TNF	27.8871
	0 kJ 0 Hr	TNF	27.8612
	0.5 kJ 6 Hr	TNF	27.2541
	0.5 kJ 6 Hr	TNF	27.4555
	0.5 kJ 12 hr	TNF	26.2849
	0.5 kJ 12 hr	TNF	26.4701
	0.5 kJ 24 Hr	TNF	28.1469
	0.5 kJ 24 Hr	TNF	27.9957
	0.5 kJ 48 hr	TNF	26.8872
	0.5 kJ 48 hr	TNF	26.4211
	0.5 kJ 72 hr	TNF	27.3096
	0.5 kJ 72 hr	TNF	27.7217
Donor M	0 kJ 0 Hr	TNF	29.8132
	0 kJ 0 Hr	TNF	28.8631
	0.5 kJ 6 Hr	TNF	27.0161
	0.5 kJ 6 Hr	TNF	26.8102
	0.5 kJ 12 hr	TNF	27.2472
	0.5 kJ 12 hr	TNF	27.3497
	0.5 kJ 24 Hr	TNF	26.2456
	0.5 kJ 24 Hr	TNF	26.3999
	0.5 kJ 48 hr	TNF	26.3454
	0.5 kJ 48 hr	TNF	26.2406
	0.5 kJ 72 hr	TNF	26.7515
	0.5 kJ 72 hr	TNF	26.3986
Donor N	0 kJ 0 Hr	TNF	28.9725
	0 kJ 0 Hr	TNF	28.7579
	0.5 kJ 6 hr	TNF	28.6521
	0.5 kJ 6 hr	TNF	28.6905
	0.5 kJ 12 Hr	TNF	26.5747
	0.5 kJ 12 Hr	TNF	26.8165
	0.5 kJ 24 HR	TNF	26.3153
	0.5 kJ 24 HR	TNF	26.3817
	0.5 kJ 48 Hr	TNF	26.8046
	0.5 kJ 48 Hr	TNF	27.0953
	0.5 kJ 72 hr	TNF	26.5742
	0.5 kJ 72 hr	TNF	26.4367
Donor O	0 kJ 0 Hr	TNF	29.7434
	0 kJ 0 Hr	TNF	29.7874
	0 kJ 24 Hr	TNF	29.9772
	0 kJ 24 Hr	TNF	29.6804
	0.5 kJ 24 Hr	TNF	29.3987
	0.5 kJ 24 Hr	TNF	29.7803
Donor P	0 kJ 0 Hr	TNF	30.0316
	0 kJ 0 Hr	TNF	29.9191
	0 kJ 24 Hr	TNF	29.2889
	0 kJ 24 Hr	TNF	29.5128
	0.5 kJ 24 Hr	TNF	28.4365
	0.5 kJ 24 Hr	TNF	28.1405
Donor Q	0 kJ 0 Hr	TNF	29.4004
	0 kJ 0 Hr	TNF	29.5709
	0 kJ 24 Hr	TNF	26.8938
	0 kJ 24 Hr	TNF	27.1889
	0.5 kJ 24 Hr	TNF	27.233
	0.5 kJ 24 Hr	TNF	27.4953
Donor R	0 kJ 0 Hr	TNF	29.9683
	0 kJ 0 Hr	TNF	30.1569
	0 kJ 24 Hr	TNF	29.1244
	0 kJ 24 Hr	TNF	28.6898
	0.5 kJ 24 Hr	TNF	29.3536
	0.5 kJ 24 Hr	TNF	29.5714
Donor O	0 kJ 0 Hr	Tyr	25.778
	0 kJ 0 Hr	Tyr	25.8992
	0 kJ 24 Hr	Tyr	27.7653
	0 kJ 24 Hr	Tyr	27.7278
	0.5 kJ 24 Hr	Tyr	27.5534
	0.5 kJ 24 Hr	Tyr	27.6918
Donor P	0 kJ 0 Hr	Tyr	26.242
	0 kJ 0 Hr	Tyr	26.158
	0 kJ 24 Hr	Tyr	26.655
	0 kJ 24 Hr	Tyr	26.5705
	0.5 kJ 24 Hr	Tyr	25.7344
	0.5 kJ 24 Hr	Tyr	25.8121
Donor Q	0 kJ 0 Hr	Tyr	25.955
	0 kJ 0 Hr	Tyr	25.8752
	0 kJ 24 Hr	Tyr	26.2176
	0 kJ 24 Hr	Tyr	26.2133
	0.5 kJ 24 Hr	Tyr	24.8913
	0.5 kJ 24 Hr	Tyr	24.8739
Donor R	0 kJ 0 Hr	Tyr	25.393
	0 kJ 0 Hr	Tyr	25.5599
	0 kJ 24 Hr	Tyr	25.9382
	0 kJ 24 Hr	Tyr	25.7168
	0.5 kJ 24 Hr	Tyr	27.6968
	0.5 kJ 24 Hr	Tyr	27.714
